# Supplementary material for: Natural variation in CBF gene sequence, gene expression and freezing tolerance in the Versailles core collection of Arabidopsis thaliana
Source: BMC Plant Biol. 2008 Oct 15;8:105. doi: 10.1186/1471-2229-8-105 (PMC2579297; doi:10.1186/1471-2229-8-105)
Supplement: Additional file 1 — Summary of nucleotide diversity. Overall summary of the nucleotide diversity for the 3 CBF genes and their promoters. [file 1471-2229-8-105-S1.xls]

## Sheet: Sheet1
Additional Table 1. Summary of nucleotide diversity
Fragment	Accessions analyzed	No. bp analyzed	Haplotypes	S	q	p	pS	pNS	pns/pS	Tajima's D	p value
CBF1-Promoter	48	1115	32	74	0.0128	0.01892709	na	na	na	0.94	ns
CBF1-Coding	48	642	19	23	0.0038	0.00615783	0.019	0.0023	0.12	-0.77	ns
CBF2-Promoter	48	1401	19	30	0.0012	0.00214637	na	na	na	-1.86	<0.05
CBF2-Coding	48	648	9	16	0.000	0.00157369	0.0045	0.0007	0.17	-2.24	<0.01
CBF3-Promoter	48	1284	30	61	0.0053	0.00810818	na	na	na	-0.85	ns
CBF3-Coding	46	651	16	24	0.0018	0.00570232	0.0153	0.0028	0.18	-1.06	ns
Notes
Sites with 10% or more alignment gaps or missing data were excluded from analysis
S - number of polymorphic sites analyzed
q - Watterson estimator per site
p - site heterozygosity over the whole sequence
pS - site heterozygosity at synonymous sites in the coding sequence
pNS - site heterozygosity at non synonymous sites in the coding sequence
The ratio pns/pS is a measure of selective constraints on the segregating amino acid polymorphism. If the gene is highly constrained by purifying selection (most aminoacid changes are deleterious) then one expects that pns << pS thus that pns/pS <<1. This ratio is fairly constant across the three genes despite marked variation in p.
