# Supplementary material for: Natural variation in CBF gene sequence, gene expression and freezing tolerance in the Versailles core collection of Arabidopsis thaliana
Source: BMC Plant Biol. 2008 Oct 15;8:105. doi: 10.1186/1471-2229-8-105 (PMC2579297; doi:10.1186/1471-2229-8-105)
Supplement: Additional file 2 — Conserved motifs between orthologous promoters. Motifs in common between orthologous CBF gene promoters and the polymorphisms present in these motifs, along with the corresponding accessions. [file 1471-2229-8-105-S2.xls]

## Sheet: Feuil1
Additional Table 2. Conserved motifs between orthologous promoters				Position		SNPs	Accessions
Motifs identified using the database of orthologous prmoters (DoOP: http://doop.abc.hu/). Accessions in bold are cold core accessions that are tolerant, while accessions in italics are cold core accessions that are sensitive.
CBF1
Arabidopsis thaliana (3702)	Motif ID	Motif length	Consensus
Arabis pumila (126272)	m1	6	GTTTAT	746	adjacent to box I	none
Brassica rapa (3711)	m2	6	ATAAAG	832	within box III	none
	m3	8	CGAGTGAA	843		none
	m4	5	AGTCA	852		none
	m5	6	GGTCAA	873		(G/-/A)(G/-)TC(-/A)AA	8AV, 25AV, 50AV, 53AV, 56AV, 76AV, 83AV, 91AV, 101AV, 160AV, 178AV, 200AV, 206AV, 229AV, 253AV, 257AV, 263AV, 267AV
	m6	5	GACAC	881	in box IV	none
	m7	5	CAGAG	949	in box VI	none
	m8	6	CCGTGT	963		none
	m9	6	TATAAA	1004		none
	m10	6	GAGAGA	1080	5'UTR	none
	m11	5	TACTA	1164	5'UTR	none
	m12	6	TATCCA	1178	5'UTR
CBF2
Arabidopsis thaliana (3702)	Motif ID	Motif length	Consensus
Arabis pumila (126272)	m1	5	TGGAA	967		none
	m2	9	ATTTAATAA	979		none
	m3	6	AGTGAA	1069		none
	m4	22	GGTCAAAGGACACATGTCAGAT	1097		none
	m5	5	AGTGA	1123		none
	m6	8	AACCGTGG	1150		none
	m7	8	CACGTGGC	1180	adjacent to box V	none
	m8	11	CAGAGACAGAA	1193	in box VI	none
	m9	5	CTCCG	1205	in ICEr2	none
	m10	9	AAATATCCA	1223		AAATATC(C/T)A	70AV, 266AV
	m11	6	TATAAA	1248		none
	m12	5	TTTCT	1275		none
	m13	5	CAAAC	1287		none
	m14	8	AAAAGAAA	1307	5'UTR	none
	m15	6	AAATAT	1330	5'UTR	none
	m16	7	ATACAAA	1347	5'UTR	(A/T)TACAAA	50AV
	m17	6	TATCCA	1395	5'UTR	none
CBF3
Arabidopsis thaliana (3702)	Motif ID	Motif length	Consensus
Arabis pumila (126272)	m1	5	TTTAT	815		T(T/C)TAT	252AV, 257AV
Brassica rapa (3711)	m2	6	ATAAAG	953	in box I	A(T/C)AAG	8AV, 21AV, 53AV, 56AV, 76AV, 83AV, 91AV, 101AV, 160AV, 166AV, 178AV, 197AV, 200AV, 206AV, 229AV, 234AV, 235AV, 250AV, 253AV 263AV
	m3	8	TAACGAGT	968		none
	m4	5	AGTCA	981		none
	m5	5	CAGAG	1085	in box VI	none
	m6	5	AAATA	1126		none
	m7	6	TATAAA	1142		none
	m8	6	ACTTTT	1167		ACTT(--/AG)T(T/-)	157AV
	m9	6	ACAAAC	1180		none
	m10	9	AGAGAGAAA	1214	5'UTR	none
	m11	5	ATCTT	1264	5'UTR	none
	m12	6	TATCCA	1279	5'UTR	none
