# Supplementary material for: Natural variation in CBF gene sequence, gene expression and freezing tolerance in the Versailles core collection of Arabidopsis thaliana
Source: BMC Plant Biol. 2008 Oct 15;8:105. doi: 10.1186/1471-2229-8-105 (PMC2579297; doi:10.1186/1471-2229-8-105)
Supplement: Additional file 3 — Polymorphism in conserved regions of the CBF promoters. Motifs in common in the CBF gene promoters, and the polymorphisms present in these motifs, along with the corresponding accessions. [file 1471-2229-8-105-S3.xls]

## Sheet: Sheet1
Additional Table 3. Polymorphism in conserved regions of the CBF promoters
Underlined letters in a motif refer to the location of the SNP. The sensitive accessions of the cold core are indicated in italics , while tolerant are in bold. Motifs are according to references. DE indicates a deletion.
Gene		Motif	Position	SNPs	Position SNP	Type reference (Col-0)	Accessions with SNP
CBF1	length 1210 bp
	Box I	TTATGTCTA	702-710	A/-	704	Col-0, Rld-2, Rub-1, Can-0, Cvi-0, Sah-1	157AV, 91AV, 263AV
	Box II	ACAATTAATGACAATTT	729-745	DE	735-745	Col-0, Rld-2, Rub-1, Can-0, Cvi-0, Ita-0, Sah-1	56AV
		ACAATTAATGACAATTT		T/C	744	Col-0, Rld-2, Rub-1, Can-0, Cvi-0, Ita-0, Sah-1	50AV
	Box III	ACTCATAAAGG	828-838	None
	Box IV	GGACACACGTCAGA	880-893	C/T	887	Col-0, Rub-1, Can-0, Cvi-0, Ita-0, Sah-1	229AV, 8AV, 25AV, 50AV, 53AV, 56AV, 76AV, 83AV, 91AV, 101AV, 160AV, 178AV, 200AV, 206AV, 252AV, 253AV, 257AV, 263AV, 267AV
	Box V	ACGTGTCATT	937-946	None
	Box VI	CAGAGACAAAAACTCCG	949-965	A/-	960	Col-0, Rld-2, Rub-1, Can-0, Cvi-0, Ita-0, Sah-1	234AV, 250AV
Note: 157AV (Ita-0) and 233AV (Sah-1) have an insertion and a polyA in their CBF1 promoter
CBF2	length 1430 bp
	Box I	TTATGTCTA	911-919	DE	187-1155	Col-0, Rld-2, Rub-1, Can-0, Ita-0, Sah-1	166AV
	Box II	ACAATTATAAACAATTT	942-958	DE	187-1155	Col-0, Rld-2, Rub-1, Can-0, Ita-0, Sah-1	166AV
	Box III	AC-CCTAAAGG	1051-1060	DE	187-1155	Col-0, Rld-2, Rub-1, Can-0, Ita-0, Sah-1	166AV
	Box IV	GGACACATGTCAGA	1104-1117	DE	187-1155	Col-0, Rld-2, Rub-1, Can-0, Ita-0, Sah-1	166AV
	Box V	ACGTGGCATT	1181-1190	None
	Box VI	CAGAGACAGAAACTCCG	1193-1209	None
	ICEr1	GGACACATGTCAGA*	1104-1117	DE	187-1155	Col-0, Rld-2, Rub-1, Can-0, Ita-0, Sah-1	166AV
	ICEr2	ACTCCG	1204-1209	None
CBF3	length 1314 bp
	MYC1*	ACCCCACCATTTGTTAATGC	187-206	None
	MYC2*	ACAATTACAACTGCATGCTT	289-308	C/T	296		231AV, 190AV, 236AV, 262AV
	MYC3*	AATGTTACATTTGATCATTC	592-611	None
	Box I	TTATGTCTA	816-824	T/C	816	Col-0, Rld-2, Rub-1, Can-0, Cvi-0, Ita-0, Sah-1	252AV, 257AV
	Box II	ACAATTAACGACAATTT	837-853	None
	Box III	ACTCATAAAGG	949-959	T/C	954	Col-0, Rub-1, Ita-0, Sah-1	229AV, 163AV, 166AV, 8AV, 21AV, 53AV, 56AV, 76AV, 83AV, 91AV, 101AV, 160AV, 178AV, 197AV, 200AV, 206AV, 244AV, 235AV, 250AV, 253AV, 263AV
	MYC4*	CTCTGGACACATGGCAGATC	997-1016	None
	Box IV	GGACACATGGCAGA	1001-1014	G/A	1002	Col-0, Rld-2, Rub-1, Can-0, Cvi-0, Ita-0	233AV
		GGACACATGGCAGA		A/C	1014	Col-0, Rub-1	229AV, 157AV, 233AV, 163AV, 166AV, 8AV, 21AV, 25AV, 50AV, 53AV, 56AV, 76AV, 83AV, 9&AV, 101AV, 160AV, 178AV, 200AV, 206AV, 234AV, 235AV, 250AV, 252AV, 253AV, 257AV, 263AV
	MYC5*	CATTTTACAATTGCTTCGCT	1042-1061	A/T	1048		157AV, 166AV, 233AV, 25AV, 50AV,234AV, 235AV, 250AV, 253AV
				-/A	1050		231AV, 190AV, 236AV, 262AV
	Box V	ACGTGGCATT	1073-1082	None
	Box VI	CAGAGACACAAACTCCG	1085-1101	None
*Only polymorphisms in the binding region (bold) or immediately adjacent are indicated
