# Supplementary material for: Natural variation in CBF gene sequence, gene expression and freezing tolerance in the Versailles core collection of Arabidopsis thaliana
Source: BMC Plant Biol. 2008 Oct 15;8:105. doi: 10.1186/1471-2229-8-105 (PMC2579297; doi:10.1186/1471-2229-8-105)
Supplement: Additional file 4 — Amino acid changes in the CBF genes. A summary of polymorphisms giving rise to amino acid changes in the coding sequences of CBF1-3. [file 1471-2229-8-105-S4.xls]

## Sheet: Feuil1
Additional Table 4. Amino acid changes in the CBF genes.
Accessions in italics are in the "cold core" and are very sensitive to freezing. Accessions in bold are "cold core" accessions that are tolerant. 186AV (Col-0) is not in the core collection but serves as a reference. Amino acid changes in bold are predicted to have an effect on protein structure. Positions are with respect to the "A" of the ATG.
			CBF1													CBF2									CBF3
Code			54	74	332	379	427	472	502	504	533	562	583	587/616		11	178	362	425	437	485	554	605		5	55	80	148	248	361	417	425	451	452	535	578	581	602
			SN	SN	SN	SN	SN	SN	SN	SN	SN	SN	SN	DE		SN	SN	SN	SN	SN	SN	SN	SN		SN	SN	SN	SN	SN	SN	SN	SN	SN	SN	SN	SN	SN	SN
	Ref	0	A	C	G	G	A	A	A	G	C	C	C	GGAATCATAATTATGACGGCGAAGGAGATG		T	G	C	T	C	C	A	A		A	G	C	A	C	G	G	C	G	A	C	T	C	A
	Dif	1	T	T	C	A	G	T	T	A	G	T	A	______________________________		G	C	G	C	A	T	T	C		G	A	T	G	T	A	T	T	T	C	G	C	T	G
			Q/H	T/M	R/P	E/K	N/D	T/S	M/L	M/I	T/S	L/F	Q/K	WNHNYDGEGDG/Y		F/C	G/R	A/G	M/T	A/D	P/L	N/I	N/T		N/S	V/I	P/L	I/V	A/V	A/T	M/I	A/V	E/*	E/A	P/A	L/P	P/L	N/S
		Freq. %	4	4	2	4	92	6	2	6	36	2	2	2		70	4	2	2	2	2	2	4		18	2	6	2	2	2	2	2	2	18	2	8	2	6
186	Col-0		0	0	0	0	0	0	0	0	0	0	0	0		0	0	0	0	0	0	0	0		0	0	0	0	0	0	0	0	0	0	0	0	0	0
157AV	Ita-0		0	0	0	0	1	0	0	1	1	0	0	0		N	0	0	0	0	0	0	0		1	0	0	1	0	0	0	0	0	0	1	0	0	0
163AV	Can-0		0	0	0	1	1	N	0	0	1	0	0	0		0	0	1	0	0	0	0	0		0	0	0	0	0	0	0	0	0	0	0	0	1	0
166AV	Cvi-0		0	0	0	1	1	0	0	0	1	0	0	0		1	0	0	0	0	0	0	0		1	1	0	0	0	0	0	1	0	0	0	0	0	0
233AV	Sah-0		0	0	0	0	1	0	0	1	1	1	0	0		0	0	0	1	1	0	1	0		1	0	0	0	0	0	0	0	0	0	0	0	0	0
229AV	Rld-2		0	0	0	0	1	0	0	0	1	0	0	0		1	0	0	0	0	0	0	0		0	0	0	0	0	0	0	0	0	1	0	0	0	0
231AV	Rubezhnoe-1		0	0	0	0	1	0	0	0	0	0	0	0		1	0	0	0	0	0	0	0		0	0	0	0	0	0	0	0	0	0	0	1	0	0
244AV	WS		0	0	0	0	1	0	0	0	0	0	0	0		1	1	0	0	0	0	0	0		0	0	0	0	0	0	0	0	0	0	0	0	0	0
25AV	JEA		0	0	0	0	1	0	0	0	1	0	0	0		0	0	0	0	0	0	0	0		N	N	N	0	0	0	0	0	0	0	0	0	0	0
162AV	Ct-1		0	0	0	0	1	0	0	0	0	0	0	0		1	0	0	0	0	0	0	0		0	0	0	0	0	0	0	0	0	0	0	0	0	0
172AV	Bur-0		0	0	0	0	1	0	0	0	0	0	0	0		0	0	0	0	0	0	0	0		0	0	0	0	0	0	0	0	0	0	0	0	0	0
180AV	Blh-1		0	0	0	0	1	0	0	0	0	0	0	0		N	0	0	0	0	0	0	0		N	N	N	N	0	N	N	0	0	0	0	0	0	0
224AV	Oy-0		0	0	0	0	1	0	0	0	0	0	0	0		1	0	0	0	0	0	0	0		0	0	0	0	0	0	0	0	0	0	0	0	0	0
236AV	Shakdara		0	0	0	0	1	0	0	0	0	0	0	0		1	0	0	0	0	0	0	0		0	0	0	0	0	0	0	0	0	0	0	1	0	0
8AV	PYL-1		0	0	0	0	1	0	0	0	0	0	0	0		N	0	0	0	0	0	0	1		0	0	0	0	0	0	0	0	0	0	0	0	0	0
62AV	St-0		0	0	0	0	1	0	0	0	0	0	0	0		1	0	0	0	0	0	0	0		0	0	0	0	0	0	0	0	0	0	N	0	0	0
101AV	Ge-0		0	0	1	0	1	0	0	0	0	0	0	0		1	0	0	0	0	0	0	0		0	0	0	0	0	0	0	0	0	1	0	0	0	0
178AV	Alc-0		0	0	0	0	1	0	0	0	1	0	0	0		1	0	0	0	0	0	0	0		0	0	0	0	0	0	1	0	0	1	0	0	0	0
215AV	Mh-1		0	0	0	0	1	0	0	0	0	0	0	0		1	0	0	0	0	0	0	0		0	0	0	0	0	0	0	0	0	0	0	0	0	0
266AV	N13		1	0	0	0	1	0	0	0	0	0	0	0		1	0	0	0	0	0	0	0		0	0	0	0	0	0	0	0	0	0	0	0	0	0
94AV	Mt-0		0	0	0	0	1	0	0	0	0	0	0	0		1	0	0	0	0	0	0	0		0	0	0	0	1	0	0	0	0	1	0	0	0	0
42AV	Bl-1		0	0	0	0	1	0	0	0	0	0	1	1		1	0	0	0	0	0	0	0		N	0	0	0	0	0	0	0	0	0	0	0	0	N
70AV	Kn-0		1	0	0	0	1	0	0	0	0	0	0	0		1	0	0	0	0	0	0	0		0	0	0	0	0	0	0	0	0	0	0	0	0	0
83AV	Edi-0		0	0	0	0	1	0	0	0	1	0	0	0		1	0	0	0	0	0	0	0		0	0	0	0	0	0	0	0	0	1	0	0	0	0
91AV	Tsu-0		0	0	0	0	1	0	0	0	0	0	0	0		1	0	0	0	0	0	0	0		0	0	0	0	0	0	0	0	0	0	0	0	0	0
92AV	Stw-0		0	0	0	0	1	0	0	0	0	0	0	0		1	0	0	0	0	0	0	0		0	0	0	0	0	0	0	0	0	0	0	0	0	0
200AV	Gre-0		0	0	N	N	N	0	1	0	0	0	0	0		1	1	0	0	0	0	0	0		0	0	0	0	0	0	0	0	0	1	0	0	0	0
252AV	Akita		0	0	0	0	1	0	0	0	1	0	0	0		1	0	0	0	0	0	0	0		1	0	0	0	0	0	0	0	0	0	0	0	0	0
257AV	Sakata		0	1	0	0	1	0	0	0	1	0	0	0		N	0	0	0	0	0	0	0		1	0	0	0	0	0	N	0	0	0	0	0	0	0
56AV	Ta-0		0	0	0	0	1	0	0	0	1	0	0	0		1	0	0	0	0	0	0	0		No data
76AV	Bla-1		0	0	0	0	1	0	0	0	0	0	0	0		1	0	0	0	0	0	0	0		0	0	0	0	0	0	0	0	0	1	0	0	0	0
93AV	Ms-0		0	0	0	0	1	0	0	0	0	0	0	0		1	0	0	0	0	0	0	0		0	0	0	0	0	0	0	0	0	0	0	0	0	0
253AV	Ishikawa		0	1	0	0	N	0	0	0	1	0	0	0		0	N	N	N	N	N	N	N		N	N	N	N	N	N	N	N	N	N	N	0	0	0
267AV	N14		0	0	0	0	1	0	0	0	0	0	0	0		0	0	0	0	0	0	0	0		0	0	0	0	0	0	0	0	0	0	0	0	0	0
53AV	Sp-0		0	0	0	0	1	0	0	0	1	0	0	0		1	0	0	0	0	0	0	0		0	0	0	0	0	0	0	0	0	1	0	0	0	0
68AV	Te-0		0	0	0	0	1	0	0	0	0	0	0	0		1	0	0	0	0	0	0	0		0	0	0	0	0	0	0	0	0	0	0	0	0	0
160AV	Ri-0		0	0	0	0	1	0	0	0	0	0	0	0		1	0	0	0	0	0	0	0		0	0	0	0	0	0	0	0	0	1	0	0	0	0
190AV	Kondara		0	0	0	0	1	0	0	0	0	0	0	0		1	0	0	0	0	0	0	0		0	0	0	0	0	0	0	0	1	0	0	1	0	0
206AV	Jm-0		0	0	0	0	1	0	0	0	0	0	0	0		1	0	0	0	0	0	0	1		0	0	0	0	0	0	0	0	0	0	0	0	0	0
234AV	Sap-0		0	0	0	0	1	1	0	0	1	0	0	0		0	0	0	0	0	0	0	0		1	0	1	0	0	0	0	0	0	0	0	0	0	1
235AV	Sav-0		0	0	0	0	1	1	0	0	1	0	0	0		0	0	0	0	0	0	0	0		1	0	1	0	0	0	0	0	0	0	0	0	0	1
250AV	Yo-0		0	0	0	0	N	1	0	0	1	0	0	0		0	0	0	0	0	0	0	0		1	0	1	0	0	0	0	0	0	0	0	0	0	1
21AV	RAN		0	0	0	0	1	0	0	0	0	0	0	0		1	0	0	0	0	0	0	0		0	0	0	0	0	0	0	0	0	0	0	0	0	0
40AV	Pi-0		0	0	0	0	1	0	0	0	0	0	0	0		1	0	0	0	0	0	0	0		0	0	0	0	0	0	0	0	0	0	0	0	0	0
50AV	Pa-1		0	0	0	0	1	0	0	0	1	0	0	0		0	0	0	0	0	0	0	0		1	0	0	0	0	1	0	0	0	0	0	0	0	0
63AV	Lip-0		0	0	0	0	1	0	0	0	0	0	0	0		1	0	0	0	0	0	0	0		0	0	0	0	0	0	0	0	0	0	0	0	0	0
95AV	Nok-1		0	0	0	0	1	0	0	0	0	0	0	0		1	0	0	0	0	0	0	0		0	0	0	0	0	0	0	0	0	0	0	0	0	0
197AV	Enkheim-T		0	0	0	0	1	0	0	0	0	0	0	0		1	0	0	0	0	0	0	0		0	0	0	0	0	0	0	0	0	0	0	0	0	0
262AV	N6		0	0	0	0	1	0	0	0	0	0	0	0		1	0	0	0	0	1	0	0		0	0	0	0	0	0	0	0	0	0	0	1	0	0
263AV	N7		0	0	0	0	1	0	0	1	1	0	0	0		1	0	0	0	0	0	0	0		0	0	0	0	0	0	0	0	0	0	0	0	0	0
