# Supplementary material for: Natural variation in CBF gene sequence, gene expression and freezing tolerance in the Versailles core collection of Arabidopsis thaliana
Source: BMC Plant Biol. 2008 Oct 15;8:105. doi: 10.1186/1471-2229-8-105 (PMC2579297; doi:10.1186/1471-2229-8-105)
Supplement: Additional file 5 — Sequences of the primers used for PCR and sequencing. Sequences of primers used for PCR and sequencing. [file 1471-2229-8-105-S5.xls]

## Sheet: Feuil1
Additional Table 5. Primers used for sequencing CBF genes. The Versailles core collection (McKhann et al., 2004) was sequenced. Primers in bold were used to obtain the majority of sequnces. Additional primers were required to sequence the promoters due to the high degree of polymorphism.
GENE	NAME	Region	F/R	SEQUENCE
CBF1	CBF1P1133-F	Promoter	F	TGC TTT CAA GGC CGA ATG
	CBF1P2388-R	Promoter	R	TGT TTA TAT TGG CCG GAG GA
	CBF1P543-F	Promoter	F	GCT TTC AAG GCC GAA TGA TAT G
	CBF1P1815-R	Promoter	R	AAA AGT GAG AGT GAG AAT TGG TG
	CBF1P612-F	Promoter	F	TTT CAA ATA TGC CAT AAA GCC TC
	CBF1P553-F	Promoter	F	CCG AAT GAT ATG TGG CCA CGA AC
	CBF1P576-F	Promoter	F	ATA TCA TCA CAC GTG GAA TGA G
	CBF1P1939-R	Promoter	R	TAC TAG AGT TCT CAG TCT TTT TGG
	CBF1P1817-R	Promoter	R	AAA AAG TGA GAG TGA GAA TTG G
	CBF1P511F	Promoter	F	TAA ACT GAA TAA TTT TGT TCA TC
	CBF1P997-F	Promoter	F	ATA AAG GTT AAC GAG TGA AGA G
	CBF1P1640-R	Promoter	R	CCA CGG AGG GCT AAT GCA GCG AC
	CBF1GAP-F	Promoter		ATT TTG TTG TTT TCT TCA CCT TAC C
	CBF1GAP-R	Promoter		AGT GTG TGC CTG TGT GGT TGG
	CBF1up56=CBF1UP	Coding	F	CAG CCA GCC AAC CAC ACA GG
	CBF1low1592= CBF1LOW	Coding	R	GAT TTG TTT ATT TCG GGT TTG TTG A
	CBF1-302	Coding	F	TCA ACT TCG CTG ACT CGG CT
	CBF1up*	Coding	F	GGG ATT GCT TCG CTA TGT ACT
	CBF1low*	Coding	R	GAT TTG TTT ATT TCG GGT TTG TT
	CBF1C1503-F	Coding		TCG TCA CCC AAT TTA CAG AGG AG
	CBF1C2477-R	Coding		TTA TTT CGG GTT TGT TGA ATT AG
CBF2	CBF2P-F	Promoter	F	CTC CTG TAT TAT TAT TCG GTG
	CBF2P-R	Promoter	R	TAT TGT ATG AAT GTG TGG CTG
	CBF2PA-F	Promoter	F	AAG CGG GGT TAA TAG ATC AAC
	CBF2PA-R	Promoter	R	GGT ACG ACA ACC ATT ATT AAA
	CBF2P6899-F	Promoter	F	TAT TAT TAT TCG GTG GAG TAT TT
	CBF2P8045-R	Promoter	R	AGG GTA CGA CAA CCA TTA T
	CBF2P6848-F	Promoter	F	GGT CTA ATC CTT GGC TTA AA
	CBF2P8070-R	Promoter	R	TAT TGT ATG AAT GTG TGG CTG TA
	CBF2P6365-F	Promoter	F	AAG TGT GGG CTA TTC TTA AAT GC
	CBF2P8020-R	Promoter	R	AAT ATT ATT TTT CCA CGA ATA AC
	CBF2P6827-F	Promoter	F	TGT ATA ACT TGC TAC TAT ATC GG
	CBF2p_6U22	Promoter	F	gtc gac TTG TAA CCA ATG TCA T
	CBF2p_1872L23	Promoter	R	ctc gag TGA GAG TAG AGT AAG TA
	CBF2P6546-F	Promoter	F	TCT ACG TGG CTC CTC TTG TAA CC
	CBF2P7535-F	Promoter	F	TAT CCA ATT AAT ACA CCC CTG CC
	CBF2P8428-R	Promoter	R	GTT TAT GAG AGT AGA GTA AGT AGA AG
	CBF2-7888U25	P/C		TAC TCT AGA AGT ATT TGC AAT GCA C
	CBF2-8566L23	P/C		AGC TCG TGG CAA GCT TCG GAC TG
	CBF2850U25	Coding		AAA ATA TCT CGT TTC ACG GAT CAT T
	CBF22157L25	Coding		AAA AAC ATT TGC ATT TGA CAA CAA C
CBF3	CBF3P-F	Promoter	F	GAC TAA GGA CGT GGT GGT TGA
	CBF3P-R	Promoter	R	TGG CGG AAG ATA TTT TAG AGG
	CBF3P-F*	Promoter	F	GAG TGA GAA GGA AGT GCG CTG G
	CBF3P-R*	Promoter	R	ATT GTG AGA GGA TAT TTA AAG ATG
	CBF3-4749l25	Promoter	R	GGT AAC AAC ATA TTG TAA CTT TAG G
	CBF3P4325-F	Promoter	F	AGT TTC GAG TGA GAG AGA GGG
	CBF3P5380-R	Promoter	R	ATA ATG GCG GAA GAT ATT TTA GAG G
	CBF3P4081-F	Promoter	F	ACG TAT GTG ATC AAA AGA AAG TAT G
	CBF3P3997-F	Promoter	F	TGG AGA ACA CAT GAT TTT AGA TTG C
	CBF3P4163-F	Promoter	F	GCA AGA ATT TTC GTC AAG GGA AGG T
	CBF3P4002-F	Promoter	F	AAC ACA TGA TTT TAG ATT GCA TAC C
	CBF3p : -2810U26	Promoter	F	GTC GAC gaa aat aat tca ata caa aa
	CBF3p : -24L26	Promoter	R	CTC GAG tca aga aac tgg ata agg ta
	CBF3P4411-F	Promoter	F	CAA ACC TTT TAC TAT TTT GTC TC
	CBF3P4713-F	Promoter	F	ATT GAG AAT TTT AAT TAG CAG TC
	CBF3P5518-R	Promoter	R	GAT AAG GTA ACT AAA AGA TCT CTG T
	CBF3-4835U25	P/C	F	ACC GTA AAA AGC ACT AAA ATG TTA C
	CBF3-5455L25	P/C	R	CTC TCT TTC TGT TCT AGT TCA GGT G
	CBF3310U23-CBF3CF*	Coding		TTC GCT GTG TAT AGT TTA CGT GG
	CBF31433L19-CBF3CR*	Coding		CTG AAT CGG TTG TTT CGG T
